# Supplementary material for: Brown Seaweed Sargassum siliquosum as an Intervention for Diet-Induced Obesity in Male Wistar Rats
Source: Nutrients. 2021 May 21;13(6):1754. doi: 10.3390/nu13061754 (PMC8224310; doi:10.3390/nu13061754)
Supplement: Supplementary file 1 [file nutrients-13-01754-s001.zip]

Archive with 1 entries (1 files):
- nutrients-1192513-supplementary.pdf
